# Supplementary material for: Computational Approaches Drive Developments in Immune-Oncology Therapies for PD-1/PD-L1 Immune Checkpoint Inhibitors
Source: Int J Mol Sci. 2023 Mar 21;24(6):5908. doi: 10.3390/ijms24065908 (PMC10054797; doi:10.3390/ijms24065908)
Supplement: Supplementary file 1 [file ijms-24-05908-s001.zip]

Archive with 1 entries (1 files):
- ijms-2282403-supplementary.xlsx
