# Supplementary material for: Computational Approaches Drive Developments in Immune-Oncology Therapies for PD-1/PD-L1 Immune Checkpoint Inhibitors
Source: Int J Mol Sci. 2023 Mar 21;24(6):5908. doi: 10.3390/ijms24065908 (PMC10054797; doi:10.3390/ijms24065908)
Supplement: Supplementary file 1 [file ijms-24-05908-s001.zip › ijms-2282403-supplementary.xlsx]

## Sheet: Table S1
	Table S1. Databases and web tools in the context of cancer and immunotherapy.
			General
			Annotated Sequences & Structures
			Database	Centre	Institution	Server	Data	DOI
			INSDC::GenBank	National Center for Biotechnology Information (NCBI)	National Institute of Health (NIH)	https://www.ncbi.nlm.nih.gov/genbank/	Annotated nucleotide sequences from the International Nucleotide Sequence Database Consortium	10.1093/nar/gkab1112	LINK
			INSDC::ENA	European Bioinformatics Institute (EMBL-EBI)	European Molecular Biology Laboratory (EMBL)	https://www.ebi.ac.uk/ena/browser/	Annotated nucleotide sequences from the International Nucleotide Sequence Database Consortium	10.1093/nar/gkz1063	LINK
			INSDC::DDBJ	DDBJ Center	Research Organization of Information & System National Institute of Genetics (NIG)	https://www.ddbj.nig.ac.jp/index-e.html	Annotated nucleotide sequences from the International Nucleotide Sequence Database Consortium	10.1093/nar/gkaa982	LINK
			Protein	National Center for Biotechnology Information (NCBI)	National Institute of Health (NIH)	https://www.ncbi.nlm.nih.gov/protein/	Annotated amino acid sequences	10.1093/nar/gkab1112	LINK
			UniProtKB	European Bioinformatics Institute (EMBL-EBI)	European Bioinformatics Institute (EMBL-EBI), Swiss Institute of Bioinformatics (SIB) & Protein Information Resource (PIR)	https://www.uniprot.org/	Annotated amino acid sequences	10.1093/bioinformatics/btac793	LINK
			Protein Data Bank (PDB)		Worldwide PDB (wwPDB)	https://www.wwpdb.org/	Macromolecule 3D Structures, both experimentally derived and obtained by inference.	10.1093/nar/gky949	LINK
			AlphaFold Protein Structure Database	European Bioinformatics Institute (EMBL-EBI), DeepMind	European Molecular Biology Laboratory (EMBL)	https://alphafold.com/	Database for precomputed protein fold structures through AI by AlphaFold (DeepMind).	10.1038/s41586-021-03819-2	LINK
			Protein Functional Annotation
			Database	Centre	Institution	Server	Data	DOI
			Pfam	EBI	EMBL	https://www.ebi.ac.uk/interpro	Database of protein families and domains. Now hrboured by InterPro.	10.1093/nar/gkaa913	LINK
			SMART		EMBL	http://smart.embl-heidelberg.de/	Database of UniProt and stable Ensembl proteomes domains, and domain architectures.	10.1093/nar/gkaa937	LINK
			PROSITE	Expasy	Swiss Institute of Bioinformatics (SIB)	https://prosite.expasy.org/	Database of models of describing protein domains, families and functional sites.	10.1093/nar/gks1067	LINK
			InterPro	EBI	EMBL	https://www.ebi.ac.uk/interpro/	Meta-database for functional annotation for proteins	10.1093/nar/gkaa977	LINK
			Gene Annotation & Product Classification
			Database	Centre	Institution	Server	Data	DOI
			Gene	National Center for Biotechnology Information (NCBI)	National Institute of Health (NIH)	https://www.ncbi.nlm.nih.gov/gene/	Genes with integrative annotation.	10.1093/nar/gkab1112	LINK
			Gene ontology (GO)	GO Consortium, National Human Genome Research Institute (NHGRI)	National Institutes of Health (NIH)	http://geneontology.org/	Gene onthological classification, and annotations.	10.1038/75556	LINK
			Database for Annotation, Visualizationand Integrated Discovery (DAVID)	Laboratory of Human Retrovirology and Immunoinformatics	Frederick National Laboratory	https://david.ncifcrf.gov/	Comprehensive set of functional annotation data to help classificate large lists of genes. Built upon the DAVID Knowledgebase, and DAVID Gene concept concerting multiple sources of functional annotations.	10.1093/nar/gkac194	LINK
			Molecular Signatures Database (MSigDB)	The Broad Institute	MIT & Harvard University	https://www.gsea-msigdb.org/gsea/msigdb/index.jsp	Database of annotated gene sets for use with GSEA software, divided into Human and Mouse collections.	10.1073/pnas.0506580102	LINK
			PRO	The Jackson Laboratory	Protein Information Resource (PIR) & the New York State Center of Excellence in Bioinformatics and Life Sciences	https://proconsortium.org/	Ontological representation of protein-related entities by explicitly defining them and showing the relationships between them. Each PRO term represents a distinct class of entities (including specific modified forms, orthologous isoforms, and protein complexes) ranging from the taxon-neutral to the taxon-specific.	10.1093/nar/gkw1075	LINK
			The Human Protein Atlas (HPA)	SciLifeLab	Uppsala University	https://www.proteinatlas.org/	Map all the human proteins in cells, tissues, and organs using an integration of various omics technologies, including antibody-based imaging, mass spectrometry-based proteomics, transcriptomics, and systems biology.	10.1126/science.1260419	LINK
			Annotated Genome Assemblies
			Database	Centre	Institution	Server	Data	DOI
			Genome	National Center for Biotechnology Information (NCBI)	National Institute of Health (NIH)	https://www.ncbi.nlm.nih.gov/genome/	Genome sequence assemblies with integrative annotation.	10.1093/nar/gkab1112	LINK
			UCSC Genomes	Genomics Institute	University of California, Santa Cruz	https://genome.ucsc.edu/	Annotated genome sequence assemblies.	10.1101/gr.229102	LINK
			Gene Expression & Interaction
			Database	Centre	Institution	Server	Data	DOI
			Gene Expression Omnibus (GEO)	National Center for Biotechnology Information (NCBI)	National Institutes of Health (NIH)	https://www.ncbi.nlm.nih.gov/geo/	Functional genomics data repository with array- and sequence-based MIAME-compliant data.	10.1093/nar/gks1193	LINK
			STRING	STRING CONSORTIUM	Swiss Institute of Bioinformatics (SIB), CPR - Novo Nordisk Foundation Center Protein Research, European Molecular Biology Laboratory (EMBL).	https://string-db.org/	Protein-Protein interaction (known & predicted) networks, and functional enrichment analysis.	10.1093/nar/gkaa1074	LINK
			GeneMANIA	Donnelly Centre for Cellular and Biomolecular Research	University of Toronto	https://genemania.org/	Very large set of functional association data including protein and genetic interactions, pathways, co-expression, co-localization and protein domain similarity. Includes potential members of the protein complex.	10.1093/nar/gkq537	LINK
			KEGG Pathway (Kyoto Encyclopedia of Genes and Genomes)	Kanehisa Laboratories	Kyoto University	https://www.genome.jp/kegg/pathway.html	Collection of manually drawn pathway maps representing knowledge on molecular interaction, reaction and relation networks for Metabolism; Genetic Information Processing; Environmental Information Processing; Cellular Processes; Organismal Systems; Human Diseases; and Drug Development.	10.1093/nar/gkw1092	LINK
			HumanCyc	Bioinformatics Research Group	SRI International	https://humancyc.org/	HumanCyc provides electronic reference sources on the human pathways and genome. BioCyc databases describe organisms with sequenced genomes. The BioCyc framework enables comparative analyses across the plethora of PGDBs are available on its server.	10.1186/gb-2004-6-1-r2	LINK
			Reactome		Ontario Institute for Cancer Research (OICR), NYU Langone Health, EMBL-EBI, Oregon Health & Science University (OHSU)	https://reactome.org/	Manually curated and peer-reviewed pathway database.	10.1093/nar/gkab1028	LINK
			PANTHER	Thomas Lab	University of Southern California	http://www.pantherdb.org/	The Protein ANalysis THrough Evolutionary Relationships classification system is designed to classify proteins (genes) in the context of high-throughput analysis. Pathway annotation is also supplied in cooperation with the REACTOME database.	10.1002/pro.4218	LINK
			WikiPathways	BiGCaT, NUTRIM	Maastricht University	https://www.wikipathways.org/	Collaborative platform dedicated to the curation of biological pathways. It enhances and complements ongoing efforts, such as KEGG, Reactome and Pathway Commons.	10.1093/nar/gkaa1024	LINK
			Online Catalog of Human Genes and Genetic Disorders (OMIM)	The McKusick-Nathans Institute	Johns Hopkins University	https://omim.org/	Database of human genes and genetic phenotypes, it encompasses information on all known mendelian disorders and related genes. The data is focused on the relationship between phenotype and genotype.	10.1093/nar/gky1151	LINK
			Small Molecules & Pharmacology
			Database	Centre	Institution	Server	Data	DOI
			DrugBank		OMx Personal Health Analytics Inc	https://go.drugbank.com/	Database for drug-like small molecules and approved small molecule drugs. Free access.	10.1093/nar/gkx1037	LINK
			PubChem	National Center for Biotechnology Information (NCBI)	National Institutes of Health (NIH)	https://pubchem.ncbi.nlm.nih.gov/	Public database for drug-like small molecules and approved small molecule drugs.	10.1093/nar/gkac956	LINK
			ChEMBL	European Bioinformatics Institute (EMBL-EBI)	European Molecular Biology Laboratory (EMBL)	https://www.ebi.ac.uk/chembl/	Public database for drug-like small molecules and approved small molecule drugs.	10.1093/nar/gky1075	LINK
			ZINC15	Irwin and Shoichet Laboratories in the Department of Pharmaceutical Chemistry	University of California	https://zinc15.docking.org/	Database for drug-like commercially-available molecules for virtual screening.	10.1021/acs.jcim.5b00559	LINK
			Comprehensive Marine Natural Products Database (CMNPD)	The State Key Laboratory of Natural and Biomimetic Drugs	Peking University	https://www.cmnpd.org	Repository for marine natural products (MNPs) data.	10.1093/nar/gkaa763	LINK
			BindingDB	Skaggs School of Pharmacy & Pharmaceutical Sciences	University of California, San Diego	https://www.bindingdb.org/rwd/bind/index.jsp	Public molecular recognition database, intended for research, education and practice in drug discovery, pharmacology and related fields. Contains datasets of compounds, and related targets.	10.1093/nar/gkv1072	LINK
			PubChem Pathways (ex Pathway Interaction Database)	National Center for Biotechnology Information (NCBI)	National Institutes of Health (NIH)	https://pubchem.ncbi.nlm.nih.gov/docs/pathways	PubChem now integrates pathway related information. Interaction controls such as inhibition and activation are also provided. Pathways entities like small molecules, proteins, and genes are linked to PubChem pages and external source pages, as well as NCBI pages.	10.1016/j.jmb.2022.167514	LINK
			Therapeutic target database (TTD)	College of Pharmaceutical Sciences	Zhejiang University	https://idrblab.org/ttd/	Database for known and explored therapeutic protein and nucleic acid targets, the targeted disease, pathway information and the corresponding drugs directed at each of these targets.	10.1093/nar/gkab953	LINK
			Cancer
			Individual Mutations & Outcomes
			Database	Centre	Institution	Server	Data	DOI
			FannsDB	Barcelona Biomedical genomics Lab (BBGLab)	Universitat Pompeu Fabra.	https://bbglab.irbbarcelona.org/fannsdb/	Database for Functional ANnotations for Non Synonymous SNVs which contains precalculated scores for several predictors. Gene mutation effect predictions and cancer outcomes.	(see below)
			FannsDB::Condel				CONsensus DELeteriousness score of non-synonymous single nucleotide variants (SNVs). Integrate the outputs of the tools: SIFT, Polyphen2, MAPP, LogR Pfam E-value, and MutationAssessor.	10.1016/j.ajhg.2011.03.004	LINK
			FannsDB::Transfic				TRANsformed Functional Impact for Cancer. Use the scores provided by well-known tools (e.g. Condel) to rank the functional impact of cancer somatic mutations.	10.1186/gm390	LINK
			Integrative Projects
			Database	Centre	Institution	Server	Data	DOI
			Cancer Cell Line Encyclopedia (CCLE)	The Broad Institute	MIT & Harvard University	https://sites.broadinstitute.org/ccle/	Detailed genetic and pharmacologic characterization of a large panel of human cancer models, link distinct pharmacologic vulnerabilities to characteristic genetic, gene expression, and cell lineage patterns.	10.1038/nature11003	LINK
			The Cancer Genome Atlas (TCGA)	National Cancer Institute (NCI)	National Institutes of Health (NIH)	https://www.cancer.gov/about-nci/organization/ccg/research /structural-genomics/tcga	Cancer-related genomic, epigenomic, transcriptomic, and proteomic data.	10.1016/j.cell.2018.03.042	LINK
			cBioPortal	Center for Molecular Oncology	Memorial Sloan Kettering Cancer Center (MSK)	https://docs.cbioportal.org/	Stores data on non-synonymous mutations, DNA copy-number, mRNA and microRNA expression, protein-level and phosphoprotein level, DNA methylation, and de-identified clinical.	10.1158/2159-8290.CD-12-0095	LINK
			TIMER	Liu Lab	Harvard University	http://cistrome.org/TIMER/	Database of TIMER analaysis results, performed on the Cancer Genome Atlas (TCGA) samples.	10.1158/0008-5472.CAN-17-0307	LINK
			The Genotype-Tissue Expression (GTEx) project	The Broad Institute	MIT & Harvard University	https://gtexportal.org/home/	Public resource to study tissue-specific gene expression and regulation. Results from molecular assays including WGS, WES, and RNA-Seq.	10.1126/science.aaz1776	LINK
			GEPIA	Zhang Lab	Peking University	http://gepia.cancer-pku.cn/	Analysis redults for the expression data of a pool of normal samples from the TCGA and the GTEx projects, using a standard processing pipeline. GEPIA provides tumor/normal differential expression analysis, profiling according to cancer types or pathological stages, patient survival analysis, similar gene detection, correlation analysis and dimensionality reduction analysis.	10.1093/nar/gkx247	LINK
			Data Repository & Portals
			Database	Centre	Institution	Server	Data	DOI
			Genomic Data Commons (GDC) Portal	National Cancer Institute (NCI)	National Institutes of Health (NIH)	https://portal.gdc.cancer.gov/	The GDC Data Portal is a robust data-driven platform that allows researchers to search and download cancer experimental data.	10.1056/NEJMp1607591	LINK
			Tumor Immune System Interactions and Drug Bank (TISIDB)	Cancer Informatics and Systems Biology Lab	University of Hong Kong	http://cis.hku.hk/TISIDB/	Portal for tumor and immune system interaction, which integrates literature, high throughput screening, exome and RNA sequence, transcriptomics (TCGA), pharmacology, ontologies, etc.	10.1093/bioinformatics/btz210	LINK
			GDAC - Firehose	The Broad Institute	MIT & Harvard University	http://gdac.broadinstitute.org	Database. Level 3 mRNA expression data.	(awaiting publication)
			Cancer Digital Slide Archive	Winship Cancer Institute	Emory University	https://cancer.digitalslidearchive.org/	Database for digital pathology, allows for the management of large collections of histologic images and their integration with clinical and genomic metadata. Designed to support the Cancer Genoma Atlas (TCGA).	10.1158/0008-5472.CAN-17-0629	LINK
			Immunology
			Annotated Sequences
			Database	Centre	Institution	Server	Data	DOI
			VDJdb	Center for Precision Genome Editing and Genetic Technologies for Biomedicine	Pirogov Russian National Research Medical University	https://vdjdb.cdr3.net	Database of sequence from T cell receptor (TCRs) with defined antigen specificities. T-cell receptor motifs	10.1093/nar/gkz874	LINK
			McPAS-TCR	Friedman Lab	Weizmann Institute of Science	http://friedmanlab.weizmann.ac.il/McPAS-TCR/	Manually curated database of T cell receptor (TCR) sequences found in T cells associated with pathological conditions (humans and in mice). Links TCR sequences to their antigen target or to the associated pathology and organ.	10.1093/bioinformatics/btx286	LINK
			Pan immune repertoire database (PIRD)	Immune and Health Lab (BGI-research)	China National GeneBank (CNGBdb)	https://db.cngb.org/pird/home/	Database of raw and processed sequences of immunoglobulins (IGs) and T cell receptors (TCRs)- human and other vertebrate species - different phenotypes.	10.1093/bioinformatics/btz614	LINK
			TBAdb	Immune and Health Lab (BGI-research)	China National GeneBank (CNGBdb)	https://db.cngb.org/pird/home/	TBAdb is a manually curated database of T-cell receptor (TCR) and B-cell receptor (BCR) targeting specific antigen or diseases.	10.1093/bioinformatics/btz614	LINK
			Integrative Projects
			Database	Centre	Institution	Server	Data	DOI
			The international ImMunoGeneTics information system® (IMGT®)	Laboratoire d'ImmunoGénétique Moléculaire (LIGM)	Université de Montpellier	http://www.imgt.org	Database of sequence, genome and structure Immunogenetics data, based on the concepts of IMGT-ONTOLOGY and on the IMGT Scientific chart rules. Focused on immunoglobulins (IG) or antibodies, T cell receptors (TR), major histocompatibility (MH) of human and other vertebrate species	10.1093/nar/gku1056	LINK
			Human Primary Cell Atlas (HPCA)	The Roslin Institute	University of Edinburgh	http://biogps.org/dataset/BDS_00013/primary-cell-atlas/	A meta-analysis of a large number of publicly available microarray datasets (745 samples, from over 100 separate studies) derived from human primary cells.	10.1186/1471-2164-14-632	LINK
			Pathways & Regulation
			Database	Centre	Institution	Server	Data	DOI
			NetPath	Pandey Lab	Johns Hopkins University, Institute of Bioinformatics (Bangalore)	http://www.netpath.org/	Manually curated resource of signal transduction pathways in humans. Immune signaling , and cancer signaling pathways make the core of this database.	10.1186/gb-2010-11-1-r3	LINK
